# Supplementary material for: Evaluation of the “Los Filabres” Protocol on Behavioral and Psychological Symptoms of Dementia and Psychotropic Drug Use in Nursing Home Residents
Source: Healthcare (Basel). 2026 Jul 1;14(13):1934. doi: 10.3390/healthcare14131934 (PMC13361222; doi:10.3390/healthcare14131934)
Supplement: Supplementary file 1 [file healthcare-14-01934-s001.zip]

Archive with 1 entries (1 files):
- healthcare-4273316-supplementary.pdf
